# Supplementary material for: Population genomics and geographical parthenogenesis in Japanese harvestmen (Opiliones, Sclerosomatidae, Leiobunum)
Source: Ecol Evol. 2017 Nov 23;8(1):36–52. doi: 10.1002/ece3.3605 (PMC5756897; doi:10.1002/ece3.3605)
Supplement: Supplementary file 2 [file ECE3-8-36-s002.xlsx]

## Sheet: TableS1_Edit
Leiobunum globosum samples																									ddRAD pipeline information
Sample #	Well ID	City	Prefecture	Locality	Latitude	Longitude	Locality #	Collector	Collection Date	Altitude (above 800m = H, below 800m = L)	Sex	FACS Ploidy	Pr(Diploid)_No training	Pr(Tetraploid)_No training	Pr(Diploid)_Training Set	Pr(Tetraploid)_Training Set	Pr(Diploid)_all globosum tetraploid	Pr(Tetraploid)_all globosum tetraploid	Pr(Diploid)_possible triploids	Pr(Triploid)_possible triploids	Pr(Tetraploid)_possible triploids	COI/II Genbank Accession #	Network haplogroup	mtDNA phylogenetic haplogroup	Total Raw Reads	Filtered Reads	Mapped Reads (clusters)	Filtered Loci	Loci in final dataset (all samples)	Loci in final dataset (intraspecific)
1	5H	Ebetsu City	Hokkaido	Nopporo Forest Park	43.0609	141.512	13	MB	2014-07-21	L	F	tetraploid	0.167335	0.832665	0	1	0	1	0.0326404	0.936807	0.0305521	--	NA	NA	1843891	1572042	151601	30416	76	657
2	11G	Ebetsu City	Hokkaido	Nopporo Forest Park	43.0609	141.512	13	MB	2014-07-21	L	F	tetraploid	1.2e-05	0.999988	0	1	0	1	1.15e-07	0.000367451	0.999632	Y	3	2	1004716	809662	102481	16630	73	526
3	12A	Ebetsu City	Hokkaido	Nopporo Forest Park	43.0609	141.512	13	MB	2014-07-21	L	F	tetraploid	0.000482666	0.999517	0	1	0	1	0.00064823	0.99683	0.00252158	Y	3	1	1614642	1390192	118971	23611	64	611
4	7G	Ebetsu City	Hokkaido	Nopporo Forest Park	43.0609	141.512	13	MB	2014-07-21	L	F	--	0.0118993	0.988101	0.252497	0.747503	0	1	0.000115473	0.000467518	0.999417	Y	3	1	1211536	981979	86491	19478	65	526
5	2B	Ebetsu City	Hokkaido	Nopporo Forest Park	43.0609	141.512	13	MB	2014-07-21	L	F	tetraploid	0.0162344	0.983766	0	1	0	1	0.0836505	0.842563	0.0737867	Y	3	1	890063	778471	76645	17184	54	448
67	9D	Ebetsu City	Hokkaido	Nopporo Forest Park	43.0609	141.512	13	MB	2014-07-21	L	M	tetraploid	0.00528686	0.994713	0	1	0	1	0.0221978	0.697178	0.280624	--	NA	NA	1236301	1049352	75033	20319	--
68	12H	Ebetsu City	Hokkaido	Nopporo Forest Park	43.0609	141.512	13	MB	2014-07-21	L	F	--	0.143846	0.856154	0.335633	0.664367	0	1	0.0390985	0.101082	0.85982	Y	3	2	1748622	1476964	106015	27142	90	663
69	9E	Ebetsu City	Hokkaido	Nopporo Forest Park	43.0609	141.512	13	MB	2014-07-21	L	F	--	0.00328381	0.996716	0.163368	0.836632	0	1	0.0997282	0.0163948	0.883877	Y	3	1	1205056	1039422	87936	19373	58	532
70	10G	Ebetsu City	Hokkaido	Nopporo Forest Park	43.0609	141.512	13	MB	2014-07-21	L	F	--	0.0171898	0.98281	0.172443	0.827557	0	1	0.000559634	0.0300388	0.969402	Y	3	2	3772712	3070710	144672	33401	97	673
71	4E	Ebetsu City	Hokkaido	Nopporo Forest Park	43.0609	141.512	13	MB	2014-07-21	L	F	--	0.269626	0.730374	0.362967	0.637033	0	1	0.0580585	0.494215	0.447727	Y	3	2	2513864	2178932	113192	30488	84	669
72	6B	Ebetsu City	Hokkaido	Nopporo Forest Park	43.0609	141.512	13	MB	2014-07-21	L	F	--	0.00169796	0.998302	0.0584158	0.941584	0	1	0.00397536	0.990315	0.00570981	Y	3	2	204855	177147	47182	2032	13	89
80	5F	Sapporo City	Hokkaido	Heiwa-no-taki Falls	43.0535	141.222	14	NT	2014-07-21	L	F	--	0.0340244	0.965976	0.268885	0.731115	0	1	0.0107091	0.0100605	0.97923	Y	3	1	1466919	1264426	123779	24872	72	557
85	4C	Towada City	Aomori	Sen-nin-daira (near Yachi Spa)	40.6293	140.935	10	MB	2014-07-24	L	F	tetraploid	0.871829	0.128171	0	1	0	1	0.999963	2.35e-05	1.33e-05	Y	3	2	1524094	1306227	92234	27115	73	556
86	2E	Abuta-gun	Hokkaido	Nakayama Pass (Northern Trail to NTT radio tower)	42.8581	141.097	11	MB	2014-07-22	H	F	tetraploid	0.816951	0.183049	0	1	0	1	0.134511	0.861334	0.00415487	Y	3	2	1392594	1207213	98978	27037	72	596
87	9F	Abuta-gun	Hokkaido	Nakayama Pass (Northern Trail to NTT radio tower)	42.8581	141.097	11	MB	2014-07-22	H	F	--	0.590577	0.409423	0.60279	0.39721	0	1	0.0941339	0.0339484	0.871918	Y	2	1	1350984	1158415	73062	21966	66	579
88	3D	Abuta-gun	Hokkaido	Nakayama Pass (Northern Trail to NTT radio tower)	42.8581	141.097	11	MB	2014-07-22	H	F	--	0.150826	0.849174	0.428854	0.571146	0	1	0.978777	0.00144387	0.0197788	Y	3	1	895318	754700	63062	16443	47	441
93	8D	Abuta-gun	Hokkaido	Nakayama Pass (Trail to Mt. Horai)	42.8487	141.1	11	MB	2014-07-22	H	F	--	0.94606	0.0539399	0.649661	0.350339	0	1	0.784474	0.209365	0.00616071	Y	3	1	1082040	922075	70931	20945	68	581
94	7B	Abuta-gun	Hokkaido	Nakayama Pass (Trail to Mt. Horai)	42.8487	141.1	11	MB	2014-07-22	H	F	--	0.847353	0.152647	0.636443	0.363557	0	1	0.962066	0.0242084	0.0137261	Y	3	1	992058	862824	73751	17814	58	534
95	9H	Abuta-gun	Hokkaido	Nakayama Pass (Trail to Mt. Horai)	42.8487	141.1	11	MB	2014-07-22	H	F	--	0.00327471	0.996725	0.189981	0.810019	0	1	2.11e-05	0.000139898	0.999839	Y	3	1	1339662	1134463	76536	20784	77	593
96	5G	Abuta-gun	Hokkaido	Nakayama Pass (Trail to Mt. Horai)	42.8487	141.1	11	MB	2014-07-22	H	F	--	0.0373476	0.962652	0.207823	0.792177	0	1	0.0798896	0.722533	0.197577	Y	3	2	1236019	1010747	151815	20356	81	530
97	4D	Abuta-gun	Hokkaido	Nakayama Pass (Trail to Mt. Horai)	42.8487	141.1	11	MB	2014-07-22	H	F	--	0.0145156	0.985484	0.205796	0.794204	0	1	0.474288	0.130188	0.395523	Y	2	1	1965624	1677899	88332	25956	77	613
98	10A	Sapporo City	Hokkaido	Maruyama Park	43.0513	141.309	12	MB, NT, JB	2014-07-21	L	F	--	0.214353	0.785647	0.298899	0.701101	0	1	0.0261782	0.898834	0.0749876	Y	3	2	2717655	2351517	97243	29721	90	680
99	6C2	Sapporo City	Hokkaido	Maruyama Park	43.0513	141.309	12	MB, NT, JB	2014-07-21	L	F	--	0.483198	0.516802	0.407449	0.592551	0	1	0.272077	0.504332	0.223591	Y	3	2	2096162	1822643	105698	27471	87	676
100	5C2	Sapporo City	Hokkaido	Maruyama Park	43.0513	141.309	12	MB, NT, JB	2014-07-21	L	F	--	0.253034	0.746966	0.317224	0.682776	0	1	0.150222	0.617475	0.232302	Y	3	2	1340442	1163336	78449	22417	83	663
101	7C2	Sapporo City	Hokkaido	Maruyama Park	43.0513	141.309	12	MB, NT, JB	2014-07-21	L	F	--	0.678767	0.321233	0.450657	0.549343	0	1	0.163334	0.82503	0.0116359	Y	3	2	1560075	1363205	134541	25744	85	661
102	4C2	Sapporo City	Hokkaido	Maruyama Park	43.0513	141.309	12	MB, NT, JB	2014-07-21	L	F	--	0.211441	0.788559	0.357498	0.642502	0	1	0.0507728	0.0677502	0.881477	Y	3	2	1376936	1194386	90056	22051	88	658
137	6G2	Aomori	Aomori	Asamushi Forest Park	40.9006	140.867	8	MB,NT	2014-07-25	L	F	--	0.0144571	0.985543	0.160347	0.839653	0	1	0.00167353	0.104271	0.894056	Y	3	2	2700634	2180552	154413	29219	101	659
138	3D2	Aomori	Aomori	Asamushi Forest Park	40.9006	140.867	8	MB,NT	2014-07-25	L	F	--	0.880733	0.119267	0.587764	0.412236	0	1	0.432729	0.54943	0.0178417	Y	3	2	1281146	1089615	80475	20149	80	652
139	8G2	Aomori	Aomori	Asamushi Forest Park	40.9006	140.867	8	MB,NT	2014-07-25	L	F	--	0.917708	0.0822922	0.611294	0.388706	0	1	0.196976	0.774099	0.0289249	Y	3	2	2110886	1717504	126007	20980	82	658
140	5A2	Aomori	Aomori	Asamushi Forest Park	40.9006	140.867	8	MB,NT	2014-07-25	L	F	--	0.999072	0.000928075	0.885468	0.114532	0	1	0.970109	0.0297017	0.000189728	Y	3	2	1407257	1233587	84601	22077	84	662
141	1G2	Aomori	Aomori	Asamushi Forest Park	40.9006	140.867	8	MB,NT	2014-07-25	L	F	tetraploid	0.420039	0.579961	0	1	0	1	0.108745	0.882167	0.00908729	Y	3	2	1371347	1109657	80028	19979	83	655
144	3C2	Towada City	Aomori	Oirase Gorge	40.4881	140.951	9	NT	2014-07-24	L	F	tetraploid	0.999783	0.000216998	0	1	0	1	0.7834	0.216567	3.26e-05	Y	3	2	1213748	1044771	72587	20090	81	674
150	1D2	Kosaka-machi	Akita	Oide Campground	40.4134	140.867	6	NT, MB	2014-07-24	L	F	--	0.00295774	0.997042	0.0812999	0.9187	0	1	0.0175942	0.95244	0.0299661	Y	3	2	934249	794048	64893	16028	67	593
151	8C2	Kosaka-machi	Akita	Oide Campground	40.4134	140.867	6	NT, MB	2014-07-24	L	F	tetraploid	0.0155729	0.984427	0	1	0	1	0.0845083	0.385614	0.529878	Y	3	2	1171999	1017600	86364	16312	76	624
152	6B2	Kosaka-machi	Akita	Oide Campground	40.4134	140.867	6	NT, MB	2014-07-24	L	F	tetraploid	0.98282	0.0171795	0	1	0	1	0.649476	0.349544	0.000980012	Y	3	2	1953493	1732867	105630	24296	84	680
153	1B2	Towada City	Aomori	Sen-nin-daira (near Yachi Spa)	40.6293	140.935	10	MB, JB	2014-07-24	L	F	--	0.999656	0.000343944	0.916874	0.0831259	0	1	0.999836	0.00015704	6.92e-06	Y	3	2	1031460	910712	73313	19215	76	486
154	8A2	Towada City	Aomori	Sen-nin-daira (near Yachi Spa)	40.6293	140.935	10	MB, JB	2014-07-24	L	F	tetraploid	0.934167	0.065833	0	1	0	1	0.251071	0.748318	0.000610753	Y	3	2	1314225	1157106	88405	16438	71	614
156	7G2	Aomori	Aomori	Sukayu Spa Campground	40.6484	140.846	7	MB, JB	2014-07-24	H	F	--	0.009572	0.990428	0.0927664	0.907234	0	1	0.00555951	0.894569	0.099871	Y	1	2	1317006	1068633	150596	17272	75	580
157	8D2	Aomori	Aomori	Sukayu Spa Campground	40.6484	140.846	7	MB, JB	2014-07-24	H	F	--	0.990275	0.00972535	0.839189	0.160811	0	1	0.990845	0.000893855	0.00826065	Y	3	2	1061303	897865	84581	15318	69	431
158	7D2	Aomori	Aomori	Sukayu Spa Campground	40.6484	140.846	7	MB, JB	2014-07-24	H	F	--	0.997431	0.00256914	0.878336	0.121664	0	1	0.997669	0.000106582	0.00222434	Y	3	2	1260840	1078700	140080	21362	71	476
159	7A2	Aomori	Aomori	Sukayu Spa Campground	40.6484	140.846	7	MB, JB	2014-07-24	H	F	tetraploid	0.0991455	0.900854	0	1	0	1	0.656079	0.0876736	0.256248	Y	3	2	1543549	1361407	136953	25229	78	658
160	5B2	Aomori	Aomori	Sukayu Spa Campground	40.6484	140.846	7	MB, JB	2014-07-24	H	F	tetraploid	0.0815825	0.918417	0	1	0	1	0.346934	0.521692	0.131374	Y	3	2	839865	740703	67748	15692	73	598
												--
Leiobunum manubriatum samples												--
6	12F	Sapporo City	Hokkaido	Maruyama Park	43.0513	141.309	12	MB	2014-07-21	L	F	--	0.021123	0.978877	0.247396	0.752604	0.0956123	0.904388	0.000738512	0.00174952	0.997512	Y	10	4	1533749	1309499	111036	24727	77	99
7	3C	Sapporo City	Hokkaido	Maruyama Park	43.0513	141.309	12	MB	2014-07-21	L	F	tetraploid	0.0110526	0.988947	0	1	0	1	0.0698203	0.889472	0.040708	Y	10	4	226720	188911	48342	2135	12	21
8	10C	Sapporo City	Hokkaido	Maruyama Park	43.0513	141.309	12	MB	2014-07-21	L	F	--	0.00180529	0.998195	0.0533341	0.946666	0.157533	0.842467	0.0012067	0.997492	0.00130091	Y	10	4	2814179	2420646	101677	30573	95	103
9	11D	Sapporo City	Hokkaido	Maruyama Park	43.0513	141.309	12	MB	2014-07-21	L	F	--	0.00180529	0.998195	0.0533341	0.946666	0.0956123	0.904388	0.000738512	0.00174952	0.997512	Y	10	4	1092021	925850	79453	22272	88	106
10	2G	Sapporo City	Hokkaido	Maruyama Park	43.0513	141.309	12	MB	2014-07-21	L	F	--	0.430913	0.569087	0.348274	0.651726	0.432149	0.567851	0.0131826	0.983852	0.00296495	Y	8	5	1240813	1018701	83710	25211	94	101
12	6E	Sapporo City	Hokkaido	Heiwa-no-taki Falls	43.0535	141.222	14	MB	2014-07-21	L	F	--	0.756074	0.243926	0.585661	0.414339	0.392375	0.607625	0.033171	0.600267	0.366562	Y	NA	5	598698	517567	63442	12630	68	89
13	6A	Sapporo City	Hokkaido	Heiwa-no-taki Falls	43.0535	141.222	14	MB	2014-07-21	L	F	--	0.138709	0.861291	0.34064	0.65936	0.205812	0.794188	0.28665	0.330662	0.382688	Y	10	4	518439	447768	59489	10103	55	79
14	12G	Sapporo City	Hokkaido	Heiwa-no-taki Falls	43.0535	141.222	14	MB	2014-07-21	L	F	--	0.00229863	0.997701	0.0864231	0.913577	0.0988229	0.901177	0.00101786	0.992253	0.00672876	Y	8	4	1743309	1411630	121325	26034	93	104
15	9C	Sapporo City	Hokkaido	Heiwa-no-taki Falls	43.0535	141.222	14	MB	2014-07-21	L	F	--	0.824502	0.175498	0.468929	0.531071	0.624267	0.375733	0.0547172	0.945168	0.000114814	Y	10	4	1044725	894815	85164	17808	66	90
16	11H	Sapporo City	Hokkaido	Heiwa-no-taki Falls	43.0535	141.222	14	MB	2014-07-21	L	F	tetraploid	0.055898	0.944102	0	1	0	1	0.000604733	0.999393	2.26e-06	Y	10	4	1173609	993111	88348	24743	91	101
20	10H	Tateyama-machi Toyama		Shomyo Falls	36.5794	137.509	2	NT	2014-07-11	H	M	diploid	0.99999	9.92e-06	1	0	1	0	0.997642	0.00235658	1.23e-06	--	NA	NA	1581730	1316697	79186	18705	--	--
21	4F	Tateyama-machi Toyama		Shomyo Falls	36.5794	137.509	2	NT	2014-07-11	H	F	--	0.970532	0.0294681	0.688308	0.311692	0.661805	0.338195	0.770263	0.218783	0.0109542	--	NA	NA	800559	686769	63944	15309	69	94
22	12E	Tateyama-machi Toyama		Shomyo Falls	36.5794	137.509	2	NT	2014-07-11	H	F	--	0.852138	0.147862	0.515399	0.484601	0.592674	0.407326	0.341487	0.65716	0.00135229	--	NA	NA	1539917	1325577	96674	22485	63	80
23	2D	Tateyama-machi Toyama		Shomyo Falls	36.5794	137.509	2	NT	2014-07-11	H	F	--	0.00530077	0.994699	0.0809433	0.919057	0.180491	0.819509	0.00408395	0.990269	0.00564671	Y	6	1	481101	407286	65028	6668	39	75
24	8E	Tateyama-machi Toyama		Shomyo Falls	36.5794	137.509	2	NT	2014-07-11	H	F	--	0.753762	0.246238	0.495424	0.504576	0.501355	0.498645	0.228156	0.727453	0.0443913	Y	7	1	390174	338123	46505	7683	43	70
25	1D	Tateyama-machi Toyama		Shomyo Falls	36.5794	137.509	2	NT	2014-07-11	H	F	diploid	0.3611	0.6389	1	0	1	0	0.572453	0.384334	0.0432127	Y	8	1	33840	21779	12003	108	3	3
26	7A	Omachi City	Nagano	Ohtanihara	36.6019	137.803	4	NT	2014-07-09	H	F	--	0.631743	0.368257	0.489364	0.510636	0.406192	0.593808	0.804606	0.176596	0.0187982	Y	NA	2	811145	700060	65706	15674	82	97
27	5D	Omachi City	Nagano	Ohtanihara	36.6019	137.803	4	NT	2014-07-09	H	F	tetraploid	0.86303	0.13697	0	1	0	1	0.43828	0.535346	0.0263743	Y	5	2	708635	600230	112312	9433	46	84
28	9G	Omachi City	Nagano	Ohtanihara	36.6019	137.803	4	NT	2014-07-09	H	F	--	0.966283	0.0337166	0.637713	0.362287	0.707266	0.292734	0.525684	0.473579	0.000736529	Y	3	2	803180	639092	93242	10175	59	81
29	8H	Omachi City	Nagano	Ohtanihara	36.6019	137.803	4	NT	2014-07-09	H	F	--	0.000190095	0.99981	0.0422886	0.957711	0.0499916	0.950008	0.000599597	0.770888	0.228512	Y	10	3	747339	627365	71064	13353	83	97
30	--	Omachi City	Nagano	Ohtanihara	36.6019	137.803	4	NT	2014-07-09	H	F	--	0.992468	0.00753186	0.677847	0.322153	0.406192	0.593808	0.804606	0.176596	0.0187982	Y	NA	1	3484266	3163378	142412	36838	77	80
36	3E	Matsumoto City	Nagano	Lake Misuzu Site 1	36.263	138.012	5	MB	2014-07-10	H	F	--	0.274972	0.725028	0.445011	0.554989	0.205118	0.794882	0.754817	0.0797045	0.165479	Y	1	2	313694	268790	53361	5615	18	18
37	7E	Matsumoto City	Nagano	Lake Misuzu Site 1	36.263	138.012	5	MB	2014-07-10	H	F	--	0.0463528	0.953647	0.202846	0.797154	0.216725	0.783275	0.0084482	0.989082	0.0024699	Y	10	4	910322	786277	71969	17514	39	92
38	6D	Matsumoto City	Nagano	Lake Misuzu Site 1	36.263	138.012	5	MB	2014-07-10	H	F	--	0.00793983	0.99206	0.170246	0.829754	0.0883935	0.911607	0.106309	0.14718	0.746511	Y	10	4	397021	336335	52920	20319	23	54
39	1G	Matsumoto City	Nagano	Lake Misuzu Site 1	36.263	138.012	5	MB	2014-07-10	H	F	tetraploid	0.00494571	0.995054	0	1	0	1	0.0237666	0.776383	0.199851	Y	10	4	1465716	1205072	77070	25453	40	97
40	8B	Matsumoto City	Nagano	Lake Misuzu Site 1	36.263	138.012	5	MB	2014-07-10	H	F	tetraploid	0.000720224	0.99928	0	1	0	1	0.000403609	0.303915	0.695682	Y	10	4	1471731	1285392	75552	25080	45	104
44	2A	Omachi City	Nagano	Mt. Harinoki (Narusawa)	36.5607	137.713	3	NT	2014-07-09	H	M	diploid	0.999985	1.45e-05	1	0	1	0	0.98925	0.0107489	7.6e-07	--	NA	NA	445455	386689	39196	11010	--	--
46	10D	Matsumoto City	Nagano	Lake Misuzu Site 3	36.2605	138.015	5	NT, MB	2014-07-10	H	F	--	0.00106833	0.998932	0.0811436	0.918856	0.0648247	0.935175	1.72e-05	0.00940223	0.990581	Y	10	4	1942635	1639924	109199	23947	89	100
47	1A	Matsumoto City	Nagano	Lake Misuzu Site 3	36.2605	138.015	5	NT, MB	2014-07-10	H	F	--	1.63e-05	0.999984	0.0202879	0.979712	0.0287923	0.971208	4.42e-05	0.117404	0.882552	Y	10	4	1175413	1019589	80228	23360	45	103
48	10B	Matsumoto City	Nagano	Lake Misuzu Site 3	36.2605	138.015	5	NT, MB	2014-07-10	H	F	tetraploid	0.000439775	0.99956	0	1	0	1	0.00011356	0.130782	0.869104	Y	10	4	2493139	2174503	92236	26565	44	104
49	7H	Matsumoto City	Nagano	Lake Misuzu Site 3	36.2605	138.015	5	NT, MB	2014-07-10	H	F	--	0.0198007	0.980199	0.161581	0.838419	0.172792	0.827208	0.00464684	0.341317	0.654037	Y	10	4	1226474	1036081	85488	20458	40	98
50	12B	Matsumoto City	Nagano	Lake Misuzu Site 3	36.2605	138.015	5	NT, MB	2014-07-10	H	F	--	0.000146626	0.999853	0.0489619	0.951038	0.0346734	0.965327	0.00637909	0.781721	0.2119	Y	10	4	1223669	1064868	90719	20701	89	102
57	3F	Omachi City	Nagano	Mt. Harinoki (Ogisawa Station)	36.5578	137.721	3	NT	2014-07-09	H	F	diploid	0.96376	0.0362403	1	0	1	0	0.326964	0.618948	0.0540878	Y	9	1	1459416	1246663	56108	17915	75	91
58	3G	Omachi City	Nagano	Mt. Harinoki (Ogisawa Station)	36.5578	137.721	3	NT	2014-07-09	H	F	--	0.00283226	0.997168	0.0709934	0.929007	0.145218	0.854782	0.00133301	0.931443	0.0672243	Y	10	4	905941	726427	81480	14162	65	77
59	3B	Omachi City	Nagano	Mt. Harinoki (Ogisawa Station)	36.5578	137.721	3	NT	2014-07-09	H	F	--	0.599291	0.400709	0.459925	0.540075	0.419668	0.580332	0.762717	0.202702	0.0345806	Y	10	4	577051	499662	57351	10709	48	65
60	8A	Omachi City	Nagano	Mt. Harinoki (Ogisawa Station)	36.5578	137.721	3	NT	2014-07-09	H	F	--	0.999995	4.99e-06	0.963282	0.0367181	0.967286	0.0327137	0.997899	0.00210124	1.74e-07	Y	NA	3	870687	754893	47891	16229	77	91
61	11F	Omachi City	Nagano	Mt. Harinoki (Ogisawa Station)	36.5578	137.721	3	NT	2014-07-09	H	F	--	0.0964226	0.903577	0.221437	0.778563	0.296483	0.703517	0.0250399	0.973158	0.00180251	Y	10	4	504684	432614	63585	7980	50	72
62	4H	Omachi City	Nagano	Mt. Harinoki (Narusawa)	36.5607	137.713	3	NT	2014-07-09	H	F	--	0.126656	0.873344	0.2594	0.7406	0.288443	0.711557	0.0905913	0.813212	0.0961969	--	NA	NA	1740279	1462933	119412	25934	79	97
63	1B	Omachi City	Nagano	Mt. Harinoki (Narusawa)	36.5607	137.713	3	NT	2014-07-09	H	F	tetraploid	0.649175	0.350825	0	1	0	1	0.542692	0.40037	0.0569379	Y	4	2	488217	425283	62420	8777	61	82
64	1F	Omachi City	Nagano	Mt. Harinoki (Narusawa)	36.5607	137.713	3	NT	2014-07-09	H	F	--	0.969594	0.0304056	0.677847	0.322153	0.67093	0.32907	0.600486	0.38249	0.0170232	Y	5	2	238883	203682	51357	2196	19	22
65	4G	Omachi City	Nagano	Mt. Harinoki (Narusawa)	36.5607	137.713	3	NT	2014-07-09	H	F	--	0.00168798	0.998312	0.099586	0.900414	0.0666317	0.933368	0.0337556	0.242101	0.724143	Y	2	2	664280	520575	88111	7614	50	58
66	10E	Omachi City	Nagano	Mt. Harinoki (Narusawa)	36.5607	137.713	3	NT	2014-07-09	H	F	--	0.992468	0.00753186	0.713958	0.286042	0.825487	0.174513	0.229965	0.769933	0.000102914	--	NA	NA	454251	389203	69479	6281	34	52
73	4A	Ebetsu City	Hokkaido	Nopporo Forest Park	43.0609	141.512	13	NT	2014-07-21	L	F	--	0.893185	0.106815	0.635218	0.364782	0.496874	0.503126	0.123252	0.858919	0.0178292	Y	8	5	2232108	1934937	101788	31514	97	95
74	12D	Ebetsu City	Hokkaido	Nopporo Forest Park	43.0609	141.512	13	NT	2014-07-21	L	F	--	0.00855496	0.991445	0.113529	0.886471	0.160527	0.839473	0.0135574	0.969661	0.0167819	Y	10	5	1544814	1311519	99669	26633	96	97
75	10F	Ebetsu City	Hokkaido	Nopporo Forest Park	43.0609	141.512	13	NT	2014-07-21	L	F	--	0.474025	0.525975	0.397558	0.602442	0.399409	0.600591	0.0892308	0.847396	0.0633735	Y	10	5	3949457	3389466	117064	35221	101	99
76	7F	Ebetsu City	Hokkaido	Nopporo Forest Park	43.0609	141.512	13	NT	2014-07-21	L	F	--	0.00200979	0.99799	0.0558361	0.944164	0.158718	0.841282	0.00119792	0.978799	0.0200029	Y	10	4	1737684	1489478	85338	17514	95	103
77	2C	Ebetsu City	Hokkaido	Nopporo Forest Park	43.0609	141.512	13	NT	2014-07-21	L	F	tetraploid	0.921591	0.0784094	0	1	0	1	0.348248	0.58027	0.0714824	Y	8	5	998744	863031	70673	23013	87	97
78	1C	Sapporo City	Hokkaido	Mt. Hakken	42.9606	141.244	15	NT	2014-07-22	H	F	tetraploid	0.000726615	0.999273	0	1	0	1	9.51e-05	0.00217364	0.997731	Y	10	3	1201845	1035256	70892	24489	80	93
79	12C	Sapporo City	Hokkaido	Mt. Hakken	42.9606	141.244	15	NT	2014-07-22	H	F	--	0.0541231	0.945877	0.202166	0.797834	0.238314	0.761686	0.144503	0.849505	0.00599197	Y	8	5	1954646	1682181	105590	30706	98	99
89	--	Abuta-gun	Hokkaido	Nakayama Pass (Northern Trail to NTT radio tower)	42.8581	141.097	11	NT	2014-07-22	H	F	tetraploid	0.0541231	0.945877	0	1	0	1	0.000738512	0.00174952	0.997512	Y	NA	3	4065335	3721165	142181	33796	84	85
119	2A2	Takayama City	Gifu	Hirayu Spa Campground	36.1825	137.549	1	NT	2014-07-11	H	F	diploid	0.999971	2.88e-05	1	0	1	0	0.996409	0.00357752	1.34e-05	--	NA	NA	614929	541057	51871	11204	59	81
120	6F2	Takayama City	Gifu	Hirayu Spa Campground	36.1825	137.549	1	NT	2014-07-11	H	F	--	0.00195775	0.998042	0.0669334	0.933067	0.124241	0.875759	0.000289473	0.941934	0.0577768	Y	6	1	1942460	1673180	135641	25711	86	100
121	3G2	Takayama City	Gifu	Hirayu Spa Campground	36.1825	137.549	1	NT	2014-07-11	H	F	--	0.197729	0.802271	0.265844	0.734156	0.359982	0.640018	0.0279833	0.966008	0.00600913	Y	6	1	1131412	896109	85088	14650	73	90
122	2F2	Takayama City	Gifu	Hirayu Spa Campground	36.1825	137.549	1	NT	2014-07-11	H	F	--	0.99998	1.95e-05	0.943568	0.0564319	0.958372	0.0416279	0.841736	0.15825	1.45e-05	Y	NA	4	387094	334540	50105	6346	42	56
123	3A2	Takayama City	Gifu	Hirayu Spa Campground	36.1825	137.549	1	NT	2014-07-11	H	F	--	0.999574	0.000425942	0.887839	0.112161	0.888914	0.111086	0.978693	0.0210101	0.000297403	Y	6	1	1033258	896874	58048	15697	67	86
127	4B2	Aomori	Aomori	Asamushi Hachiman-gu Shrine	40.8872	140.861	8	MB	2014-07-25	L	F	--	0.0128427	0.987157	0.224183	0.775817	0.079788	0.920212	0.0721539	0.00890883	0.918937	Y	10	4	1903480	1684919	101970	24696	85	101
128	4D2	Aomori	Aomori	Asamushi Hachiman-gu Shrine	40.8872	140.861	8	MB	2014-07-25	L	F	--	0.0630063	0.936994	0.222867	0.777133	0.231043	0.768957	0.00049316	0.999386	0.000120543	Y	10	3	1603967	1367318	99615	23058	89	103
129	100	Aomori	Aomori	Asamushi Hachiman-gu Shrine	40.8872	140.861	8	MB	2014-07-25	L	F	tetraploid	0.0932265	0.906773	0	1	0	1	0.0973814	0.600953	0.301666	Y	NA	3	1165608	1006063	81646	19263	89	99
130	200	Aomori	Aomori	Asamushi Hachiman-gu Shrine	40.8872	140.861	8	MB	2014-07-25	L	F	--	0.0409873	0.959013	0.235664	0.764336	0.163154	0.836846	0.0600007	0.715963	0.224036	Y	10	3	730028	632477	80192	13926	82	96
131	6A2	Aomori	Aomori	Asamushi Hachiman-gu Shrine	40.8872	140.861	8	MB	2014-07-25	L	F	--	0.902411	0.0975886	0.615265	0.384735	0.540786	0.459214	0.953668	0.0350685	0.0112637	Y	10	4	1973558	1734114	113101	25472	96	104
133	6D2	Aomori	Aomori	Asamushi Forest Park	40.9006	140.867	8	MB,NT	2014-07-25	L	F	--	0.774812	0.225188	0.509391	0.490609	0.503648	0.496352	0.700448	0.245795	0.0537571	Y	10	4	2334099	1989923	128161	26776	95	106
134	3F2	Aomori	Aomori	Asamushi Forest Park	40.9006	140.867	8	MB,NT	2014-07-25	L	F	--	0.473483	0.526517	0.489576	0.510424	0.279531	0.720469	0.622245	0.114186	0.263569	Y	10	4	1131306	969551	84515	19054	92	104
136	4H2	Aomori	Aomori	Asamushi Forest Park	40.9006	140.867	8	MB,NT	2014-07-25	L	F	--	0.28363	0.71637	0.388938	0.611062	0.276785	0.723215	0.180812	0.113253	0.705935	Y	10	4	2525275	2154709	112167	26843	93	106
142	5G2	Towada City	Aomori	Oirase Gorge	40.4881	140.951	9	MB	2014-07-24	L	F	tetraploid	0.114318	0.885682	0	1	0	1	0.0109327	0.763029	0.226038	--	NA	NA	1365828	1105546	96483	20217	86	102
143	7B2	Towada City	Aomori	Oirase Gorge	40.4881	140.951	9	NT	2014-07-24	L	F	--	0.00577013	0.99423	0.141049	0.858951	0.0935627	0.906437	0.375141	0.0928664	0.531993	Y	10	3	1351345	1201798	125409	21488	90	101
145	500	Kosaka-machi	Akita	Oide Campground	40.4134	140.867	6	NT, MB	2014-07-24	L	F	--	0.0231803	0.97682	0.243999	0.756001	0.104529	0.895471	0.00194749	0.00643452	0.991618	Y	10	4	752374	647837	87246	12932	74	100
146	5H2	Kosaka-machi	Akita	Oide Campground	40.4134	140.867	6	NT, MB	2014-07-24	L	F	--	0.0209622	0.979038	0.26904	0.73096	0.0817583	0.918242	0.00204592	0.00153481	0.996419	Y	9	3	1756364	1502023	97066	22689	95	103
148	3B2	Kosaka-machi	Akita	Oide Campground	40.4134	140.867	6	NT, MB	2014-07-24	L	F	--	0.0102069	0.989793	0.229945	0.770055	0.0650935	0.934906	0.000613825	0.00186334	0.997523	Y	10	3	1259837	1107802	78771	19931	90	105
149	2H2	Kosaka-machi	Akita	Oide Campground	40.4134	140.867	6	NT, MB	2014-07-24	L	F	tetraploid	0.00111059	0.998889	0	1	0	1	1.33e-05	0.000130701	0.999856	Y	10	3	858566	736757	79018	13541	86	101
161	7F2	Aomori	Aomori	Sukayu Spa Campground	40.6484	140.846	7	MB, JB	2014-07-24	H	F	--	5.44e-05	0.999946	0.0283963	0.971604	0.038454	0.961546	3.19e-06	0.0103619	0.989635	Y	10	4	1409059	1225591	153923	22355	94	101
162	2D2	Aomori	Aomori	Sukayu Spa Campground	40.6484	140.846	7	MB, JB	2014-07-24	H	F	--	0.00169772	0.998302	0.118805	0.881195	0.0525476	0.947452	0.00876685	0.0560786	0.935155	Y	10	4	609732	524093	69602	10221	76	90
163	1A2	Aomori	Aomori	Sukayu Spa Campground	40.6484	140.846	7	MB, JB	2014-07-24	H	F	tetraploid	0.0873576	0.912642	0	1	0	1	0.158095	0.831094	0.0108109	Y	10	4	1937534	1704509	101953	25393	98	103
164	300	Aomori	Aomori	Sukayu Spa Campground	40.6484	140.846	7	MB, JB	2014-07-24	H	F	--	0.0032433	0.996757	0.124384	0.875616	0.0758926	0.924107	0.000681232	0.0162192	0.9831	Y	10	4	1014655	871852	84431	16647	84	100
165	2B2	Aomori	Aomori	Sukayu Spa Campground	40.6484	140.846	7	MB, JB	2014-07-24	H	F	--	0.279294	0.720706	0.251772	0.748228	0.449555	0.550445	0.022089	0.974565	0.00334607	Y	10	4	666216	592616	65937	11721	87	95
Outgroup samples
Leiobunum montanum																													Loci in final dataset (all samples)	Loci in Globosum dataset	Loci in Manubriatum dataset
112	1H2	Wakasa-cho	Tottori	Mt Hyonosen, Hyonogoe route	35.3588	134.494	--	MB, JB	2014-07-13	H	F	--	--	--	--	--	--	--	--	--	--	--	NA	NA	551166	461929	61039	8616	41	116	42
Leiobunum tohokuense
11	6H	Aomori	Aomori	Asamushi Hachiman-gu Shrine	40.8872	140.861	--	MB	2014-07-25	L	F	diploid	0.0340914	0.965909	1	0	1	0	0.0775626	0.907379	0.0150587	Y	NA	NA	260043	217297	42840	3891	8	31	11
125	400	Aomori	Aomori	Asamushi Hachiman-gu Shrine	40.8872	140.861	--	NT	2014-07-25	L	F	diploid	0.996791	0.00320935	1	0	1	0	0.131065	0.86827	0.000665342	Y	NA	NA	1311814	1131077	93125	17792	55	224	59
17	2H	Towada City	Aomori	Lake Towada Shrine	40.4319	140.893	--	NT	2014-07-24	L	M	--	0.288534	0.711466	1	0	1	0	0.513901	0.415616	0.0704825	Y	NA	NA	1143426	971600	64916	22333	--	--	--
